# Supplementary material for: Principles Entailed by Complexity, Crucial Events, and Multifractal Dimensionality
Source: Entropy (Basel). 2025 Feb 26;27(3):241. doi: 10.3390/e27030241 (PMC11941117; doi:10.3390/e27030241)
Supplement: Supplementary file 1 [file entropy-27-00241-s001.zip]

Archive with 1 entries (1 files):
- entropy-3425579-SM.pdf
